# Supplementary material for: Glomerular Injury Findings in Patients with Thalassemia Minor
Source: Int J Mol Sci. 2026 Apr 1;27(7):3209. doi: 10.3390/ijms27073209 (PMC13073669; doi:10.3390/ijms27073209)
Supplement: Supplementary file 1 [file ijms-27-03209-s001.zip]

Archive with 1 entries (1 files):
- ijms-4102184-supplementary.pdf
